# Supplementary material for: NUP98::Nsd1 and FLT3-ITD collaborate to generate acute myeloid leukemia
Source: Leukemia. 2023 May 5;37(7):1545–8. doi: 10.1038/s41375-023-01913-0 (PMC10317830; doi:10.1038/s41375-023-01913-0)
Supplement: Supplementary file 7 — Supp Table 5 [file 41375_2023_1913_MOESM7_ESM.xlsx]

## Sheet: Sheet1
Supplemental Table S5. GSEA Report for Dataset Dseq2_GM10.0_7AMLvs4WTLinNegBM.rnk: Positive NES
NAME	SIZE	ES	NES	NOM p-val	FDR q-val	FWER p-val	RANK AT MAX
DESCARTES_FETAL_CEREBRUM_MICROGLIA	185	0.45504	7.23718	0	0	0	1670
DESCARTES_FETAL_CEREBELLUM_MICROGLIA	254	0.386644	6.99206	0	0	0	2484
DESCARTES_FETAL_PANCREAS_MYELOID_CELLS	96	0.585276	6.7503	0	0	0	1340
HAY_BONE_MARROW_NEUTROPHIL	213	0.410132	6.70421	0	0	0	2519
CUI_DEVELOPING_HEART_C8_MACROPHAGE	163	0.440393	6.63215	0	0	0	2137
DESCARTES_FETAL_INTESTINE_MYELOID_CELLS	103	0.567872	6.62982	0	0	0	1688
HU_FETAL_RETINA_MICROGLIA	207	0.40089	6.61893	0	0	0	2549
TRAVAGLINI_LUNG_OLR1_CLASSICAL_MONOCYTE_CELL	299	0.337882	6.59303	0	0	0	2515
DESCARTES_FETAL_LIVER_MYELOID_CELLS	87	0.599051	6.50415	0	0	0	1261
BUSSLINGER_GASTRIC_IMMUNE_CELLS	412	0.289227	6.45146	0	0	0	2595
TRAVAGLINI_LUNG_EREG_DENDRITIC_CELL	255	0.347928	6.36519	0	0	0	2510
MANNO_MIDBRAIN_NEUROTYPES_HMGL	293	0.319483	6.27305	0	0	0	2595
FAN_OVARY_CL13_MONOCYTE_MACROPHAGE	194	0.384001	6.10116	0	0	0	2504
AIZARANI_LIVER_C6_KUPFFER_CELLS_2	124	0.468023	6.0859	0	0	0	1688
DESCARTES_FETAL_THYMUS_ANTIGEN_PRESENTING_CELLS	99	0.516931	6.02102	0	0	0	1343
ZHONG_PFC_MAJOR_TYPES_MICROGLIA	232	0.350117	6.0152	0	0	0	2574
BUSSLINGER_DUODENAL_IMMUNE_CELLS	300	0.308217	5.92755	0	0	0	2599
DESCARTES_FETAL_ADRENAL_MYELOID_CELLS	74	0.580173	5.91813	0	0	0	1538
DESCARTES_FETAL_KIDNEY_MYELOID_CELLS	84	0.569383	5.89554	0	0	0	1261
TRAVAGLINI_LUNG_NEUTROPHIL_CELL	138	0.432542	5.87055	0	0	0	2169
DESCARTES_FETAL_LUNG_MYELOID_CELLS	71	0.590035	5.79614	0	0	0	1538
TRAVAGLINI_LUNG_CLASSICAL_MONOCYTE_CELL	148	0.415659	5.76143	0	0	0	2562
AIZARANI_LIVER_C2_KUPFFER_CELLS_1	118	0.46572	5.74672	0	0	0	1693
FAN_EMBRYONIC_CTX_BIG_GROUPS_MICROGLIA	207	0.349723	5.74556	0	0	0	2596
AIZARANI_LIVER_C23_KUPFFER_CELLS_3	114	0.452695	5.73238	0	0	0	2084
GAO_LARGE_INTESTINE_24W_C11_PANETH_LIKE_CELL	179	0.355583	5.56504	0	0	0	2513
DESCARTES_FETAL_PLACENTA_MYELOID_CELLS	64	0.592262	5.56236	0	0	0	1625
DESCARTES_FETAL_HEART_MYELOID_CELLS	57	0.634776	5.54556	0	0	0	1231
TRAVAGLINI_LUNG_TREM2_DENDRITIC_CELL	248	0.308053	5.53058	0	0	0	1589
TRAVAGLINI_LUNG_NONCLASSICAL_MONOCYTE_CELL	97	0.47729	5.39614	0	0	0	1691
AIZARANI_LIVER_C25_KUPFFER_CELLS_4	103	0.453439	5.36739	0	0	0	1756
RUBENSTEIN_SKELETAL_MUSCLE_MYELOID_CELLS	131	0.404449	5.3302	0	0	0	2019
TRAVAGLINI_LUNG_MACROPHAGE_CELL	93	0.456396	5.11115	0	0	0	1256
HAY_BONE_MARROW_MONOCYTE	100	0.425778	5.05053	0	0	0	2269
DESCARTES_FETAL_MUSCLE_MYELOID_CELLS	58	0.561252	4.97515	0	0	0	1336
DESCARTES_FETAL_STOMACH_MYELOID_CELLS	47	0.609189	4.971	0	0	0	1336
DURANTE_ADULT_OLFACTORY_NEUROEPITHELIUM_DENDRITIC_CELLS	68	0.494652	4.77223	0	0	0	2019
DESCARTES_FETAL_SPLEEN_LYMPHOID_CELLS	49	0.566218	4.75335	0	0	0	1365
BUSSLINGER_ESOPHAGEAL_DENDRITIC_CELLS	118	0.369554	4.61864	0	0	0	2163
AIZARANI_LIVER_C18_NK_NKT_CELLS_5	71	0.456069	4.58578	0	0	0	1756
GAO_LARGE_INTESTINE_ADULT_CI_MESENCHYMAL_CELLS	155	0.318887	4.47293	0	0	0	2588
FAN_EMBRYONIC_CTX_BIG_GROUPS_BRAIN_IMMUNE	82	0.416491	4.40233	0	0	0	2549
DESCARTES_FETAL_ADRENAL_LYMPHOID_CELLS	73	0.443068	4.38946	0	0	0	1522
HAY_BONE_MARROW_IMMATURE_NEUTROPHIL	85	0.401094	4.33467	0	0	0	2301
DESCARTES_FETAL_PLACENTA_LYMPHOID_CELLS	65	0.46488	4.32149	0	0	0	1500
DESCARTES_FETAL_EYE_MICROGLIA	81	0.407774	4.28731	0	0	0	2018
FAN_EMBRYONIC_CTX_BRAIN_MYELOID	68	0.432415	4.27659	0	0	0	1354
DESCARTES_FETAL_LIVER_LYMPHOID_CELLS	45	0.529382	4.27233	0	0	0	1881
DESCARTES_FETAL_KIDNEY_LYMPHOID_CELLS	73	0.408611	4.11723	0	0	0	1741
DURANTE_ADULT_OLFACTORY_NEUROEPITHELIUM_MACROPHAGES	49	0.489312	4.07261	0	0	0	1715
AIZARANI_LIVER_C1_NK_NKT_CELLS_1	83	0.37618	4.00081	0	0	0	2401
CUI_DEVELOPING_HEART_C9_B_T_CELL	89	0.364044	3.96503	0	0	0	2595
DESCARTES_FETAL_SPLEEN_MYELOID_CELLS	44	0.503193	3.93825	0	0	0	1261
HAY_BONE_MARROW_NK_CELLS	128	0.308545	3.92955	0	0	0	2752
AIZARANI_LIVER_C3_NK_NKT_CELLS_2	69	0.399691	3.91025	0	0	0	2388
MURARO_PANCREAS_DUCTAL_CELL	411	0.175104	3.90876	0	0	0	2556
DESCARTES_FETAL_LUNG_LYMPHOID_CELLS	63	0.422047	3.86864	0	0	0	1881
DESCARTES_FETAL_PANCREAS_LYMPHOID_CELLS	60	0.407856	3.73652	0	0	0	1444
TRAVAGLINI_LUNG_B_CELL	72	0.380055	3.73292	0	0	0	2367
DESCARTES_FETAL_HEART_LYMPHOID_CELLS	44	0.48294	3.71387	0	0	0	1876
HAY_BONE_MARROW_FOLLICULAR_B_CELL	63	0.401524	3.71089	0	0	0	1463
DESCARTES_MAIN_FETAL_MYELOID_CELLS	43	0.485662	3.70969	0	0	0	1637
DESCARTES_FETAL_INTESTINE_LYMPHOID_CELLS	68	0.380419	3.70764	0	0	0	1522
RUBENSTEIN_SKELETAL_MUSCLE_NK_CELLS	82	0.343099	3.69111	0	0	0	2544
MANNO_MIDBRAIN_NEUROTYPES_HPERIC	268	0.196214	3.65131	0	0	0	2599
AIZARANI_LIVER_C31_KUPFFER_CELLS_5	42	0.470465	3.61334	0	0	0	1907
FAN_EMBRYONIC_CTX_BRAIN_EFFECTOR_T_CELL	74	0.361401	3.61046	0	0	0	2466
FAN_OVARY_CL4_T_LYMPHOCYTE_NK_CELL_1	97	0.304132	3.49568	0	0	0	2613
AIZARANI_LIVER_C34_MHC_II_POS_B_CELLS	55	0.408101	3.474	0	0	0	2326
MANNO_MIDBRAIN_NEUROTYPES_HENDO	330	0.16903	3.46292	0	0	0	2553
DESCARTES_MAIN_FETAL_LYMPHOID_CELLS	58	0.375195	3.3703	0	0	0	2419
DESCARTES_FETAL_STOMACH_LYMPHOID_CELLS	38	0.454325	3.29242	0	0	0	1679
TRAVAGLINI_LUNG_PROLIFERATING_MACROPHAGE_CELL	278	0.171185	3.21633	0	0	0	3280
FAN_EMBRYONIC_CTX_BRAIN_NAIVE_LIKE_T_CELL	71	0.320451	3.18166	0	0	0	2435
FAN_OVARY_CL18_B_LYMPHOCYTE	141	0.22929	3.12719	0	0	0	2500
FAN_OVARY_CL12_T_LYMPHOCYTE_NK_CELL_2	65	0.329997	3.11555	0	0	0	2324
GAUTAM_EYE_IRIS_CILIARY_BODY_MONOCYTES	55	0.357136	3.10024	0	0	0	2474
DESCARTES_MAIN_FETAL_ANTIGEN_PRESENTING_CELLS	36	0.436167	3.09945	0	0	0	1075
DESCARTES_MAIN_FETAL_MICROGLIA	59	0.343003	3.08444	0	0	0	1716
TRAVAGLINI_LUNG_ADVENTITIAL_FIBROBLAST_CELL	99	0.265945	3.05343	0	0	0	1404
TRAVAGLINI_LUNG_ALVEOLAR_EPITHELIAL_TYPE_1_CELL	119	0.236914	2.99764	0	0	0	2571
MENON_FETAL_KIDNEY_10_IMMUNE_CELLS	35	0.425473	2.98951	0	0	0	2131
TRAVAGLINI_LUNG_CD4_MEMORY_EFFECTOR_T_CELL	34	0.441292	2.98583	0	0	0	1637
AIZARANI_LIVER_C5_NK_NKT_CELLS_3	69	0.311925	2.97128	0	0	0	2719
BUSSLINGER_GASTRIC_REG3A_POSITIVE_CELLS	15	0.635623	2.93994	0	1.4917e-05	0.001	1378
TRAVAGLINI_LUNG_IGSF21_DENDRITIC_CELL	22	0.520473	2.92927	0	1.47435e-05	0.001	1589
FAN_EMBRYONIC_CTX_BRAIN_B_CELL	41	0.376227	2.85724	0	1.45741e-05	0.001	2435
RUBENSTEIN_SKELETAL_MUSCLE_FAP_CELLS	65	0.297006	2.81504	0	1.44084e-05	0.001	1129
ZHENG_CORD_BLOOD_C10_MULTILYMPHOID_PROGENITOR	43	0.351787	2.76758	0	5.48712e-05	0.004	2568
RUBENSTEIN_SKELETAL_MUSCLE_B_CELLS	51	0.32742	2.74468	0	5.42615e-05	0.004	2388
DURANTE_ADULT_OLFACTORY_NEUROEPITHELIUM_CD8_T_CELLS	52	0.316115	2.73475	0	6.67828e-05	0.005	2719
DESCARTES_FETAL_EYE_CORNEAL_AND_CONJUNCTIVAL_EPITHELIAL_CELLS	44	0.350088	2.73218	0	6.60569e-05	0.005	1854
GAUTAM_EYE_CHOROID_SCLERA_MONOCYTES	44	0.337856	2.72367	0	7.80108e-05	0.006	2537
DESCARTES_FETAL_CEREBRUM_VASCULAR_ENDOTHELIAL_CELLS	142	0.199417	2.69976	0	8.96551e-05	0.007	1410
TRAVAGLINI_LUNG_MUCOUS_CELL	31	0.402742	2.66906	0	0.000140759	0.011	1275
DURANTE_ADULT_OLFACTORY_NEUROEPITHELIUM_NK_CELLS	50	0.325055	2.66642	0	0.000139292	0.011	2568
TRAVAGLINI_LUNG_GOBLET_CELL	40	0.352851	2.66571	0	0.000137856	0.011	2185
DESCARTES_FETAL_KIDNEY_STROMAL_CELLS	19	0.513046	2.6621	0	0.00013645	0.011	554
DESCARTES_FETAL_MUSCLE_LYMPHOID_CELLS	46	0.321695	2.59735	0	0.000255991	0.021	1634
TRAVAGLINI_LUNG_CD8_NAIVE_T_CELL	60	0.287518	2.57944	0	0.000276199	0.023	2297
AIZARANI_LIVER_C17_HEPATOCYTES_3	18	0.493962	2.57713	0	0.000285022	0.024	1569
TRAVAGLINI_LUNG_NATURAL_KILLER_CELL	59	0.286818	2.57542	0	0.000282228	0.024	2283
DURANTE_ADULT_OLFACTORY_NEUROEPITHELIUM_B_CELLS	22	0.450832	2.5664	0	0.000290872	0.025	2326
RUBENSTEIN_SKELETAL_MUSCLE_FBN1_FAP_CELLS	101	0.208596	2.51533	0	0.000470848	0.041	2613
DURANTE_ADULT_OLFACTORY_NEUROEPITHELIUM_MONOCYTES	19	0.47026	2.46347	0	0.000633292	0.056	750
BUSSLINGER_GASTRIC_MATURE_PIT_CELLS	63	0.260469	2.41004	0	0.000934335	0.081	2249
BUSSLINGER_DUODENAL_TUFT_CELLS	26	0.390535	2.40744	0	0.000936562	0.082	2105
TRAVAGLINI_LUNG_LYMPHATIC_CELL	66	0.247597	2.39972	0	0.000982535	0.086	1037
DURANTE_ADULT_OLFACTORY_NEUROEPITHELIUM_CD4_T_CELLS	21	0.435019	2.38169	0	0.00106151	0.094	2388
GAUTAM_EYE_IRIS_CILIARY_BODY_ACTIVATED_T_CELLS	31	0.351245	2.34906	0	0.00126951	0.111	2549
TRAVAGLINI_LUNG_ALVEOLAR_FIBROBLAST_CELL	56	0.270278	2.3424	0	0.00131319	0.116	1728
DESCARTES_FETAL_CEREBELLUM_VASCULAR_ENDOTHELIAL_CELLS	176	0.148878	2.26999	0.00198807	0.00235503	0.196	804
ZHONG_PFC_C9_ORG_OTHER	21	0.417548	2.26821	0.00193798	0.00235514	0.197	2468
RUBENSTEIN_SKELETAL_MUSCLE_T_CELLS	47	0.27411	2.24532	0.00201613	0.00278401	0.226	2568
AIZARANI_LIVER_C7_EPCAM_POS_BILE_DUCT_CELLS_2	65	0.238063	2.23558	0	0.00287886	0.234	2104
CUI_DEVELOPING_HEART_C7_MAST_CELL	77	0.219636	2.22511	0	0.00307871	0.251	2590
HAY_BONE_MARROW_NAIVE_T_CELL	95	0.192021	2.19608	0.00203666	0.00365421	0.291	2475
BUSSLINGER_ESOPHAGEAL_LATE_SUPRABASAL_CELLS	42	0.282319	2.1724	0.00199601	0.0042039	0.335	2436
DURANTE_ADULT_OLFACTORY_NEUROEPITHELIUM_VASCULAR_SMOOTH_MUSCLE_CELLS	30	0.334719	2.14704	0.00406504	0.00474546	0.371	1536
DESCARTES_MAIN_FETAL_THYMOCYTES	27	0.343546	2.12301	0.00203252	0.0056152	0.425	1665
HAY_BONE_MARROW_DENDRITIC_CELL	69	0.217906	2.11957	0.00198413	0.00576397	0.438	1345
DESCARTES_FETAL_EYE_STROMAL_CELLS	17	0.425845	2.11221	0.00607287	0.00591069	0.446	1565
ZHENG_CORD_BLOOD_C8_PUTATIVE_LYMPHOID_PRIMED_MULTIPOTENT_PROGENITOR_2	37	0.293826	2.1049	0.00194932	0.00614939	0.465	2388
FAN_EMBRYONIC_CTX_OLIG	199	0.130562	2.08674	0.00205761	0.00673997	0.502	2545
TRAVAGLINI_LUNG_PLASMACYTOID_DENDRITIC_CELL	48	0.255163	2.07679	0.00601202	0.00700145	0.523	1425
DESCARTES_FETAL_LUNG_SQUAMOUS_EPITHELIAL_CELLS	27	0.333026	2.06224	0.00773694	0.00753067	0.552	1202
MURARO_PANCREAS_ENDOTHELIAL_CELL	149	0.146903	2.04842	0	0.00812183	0.576	2525
AIZARANI_LIVER_C13_LSECS_2	103	0.168764	2.01299	0.00617284	0.0101076	0.655	2009
MURARO_PANCREAS_ACINAR_CELL	195	0.12753	2.00032	0.00392927	0.0108333	0.678	2268
DESCARTES_FETAL_LUNG_VISCERAL_NEURONS	18	0.392332	1.98816	0.00610998	0.0115576	0.699	1268
HAY_BONE_MARROW_STROMAL	162	0.136334	1.98699	0.00400802	0.0115431	0.705	1410
AIZARANI_LIVER_C28_NK_NKT_CELLS_6	45	0.252592	1.94107	0.0159046	0.0148151	0.786	2324
TRAVAGLINI_LUNG_CAPILLARY_INTERMEDIATE_1_CELL	69	0.198337	1.9345	0.0102669	0.015242	0.796	2167
MANNO_MIDBRAIN_NEUROTYPES_HDA	101	0.167599	1.92397	0.00984252	0.016062	0.818	2342
TRAVAGLINI_LUNG_ALVEOLAR_EPITHELIAL_TYPE_2_CELL	44	0.239524	1.91349	0.0040404	0.017073	0.841	685
AIZARANI_LIVER_C24_EPCAM_POS_BILE_DUCT_CELLS_3	59	0.214397	1.91166	0.00203252	0.0170984	0.842	2300
MURARO_PANCREAS_MESENCHYMAL_STROMAL_CELL	213	0.11291	1.90289	0.00393701	0.0177658	0.852	2160
ZHONG_PFC_C4_PTGDS_POS_OPC	38	0.26122	1.90084	0.00788955	0.017833	0.857	2681
AIZARANI_LIVER_C21_STELLATE_CELLS_1	67	0.194494	1.88644	0.0184426	0.0191464	0.874	1589
FAN_OVARY_CL14_MATURE_SMOOTH_MUSCLE_CELL	89	0.168151	1.85642	0.0094697	0.0225025	0.914	1618
CUI_DEVELOPING_HEART_C6_EPICARDIAL_CELL	61	0.197765	1.81696	0.0141129	0.0277163	0.96	1062
AIZARANI_LIVER_C39_EPCAM_POS_BILE_DUCT_CELLS_4	62	0.198745	1.79902	0.00790514	0.0301279	0.969	2510
RUBENSTEIN_SKELETAL_MUSCLE_PERICYTES	39	0.244576	1.78754	0.00986193	0.0316179	0.973	2304
AIZARANI_LIVER_C32_MVECS_3	55	0.20138	1.76829	0.0114504	0.0347661	0.984	2011
DESCARTES_FETAL_MUSCLE_SKELETAL_MUSCLE_CELLS	24	0.295236	1.74906	0.0195695	0.0381761	0.989	948
TRAVAGLINI_LUNG_NATURAL_KILLER_T_CELL	21	0.314864	1.74819	0.0145833	0.0381126	0.99	2062
HAY_BONE_MARROW_PLASMA_CELL	24	0.293342	1.71347	0.0272537	0.0452928	0.995	1340
FAN_OVARY_CL7_ANGEIOGENIC_ENDOTHELIAL_CELL	88	0.149923	1.69789	0.0234834	0.048948	0.998	2668
CUI_DEVELOPING_HEART_VALVAR_ENDOTHELIAL_CELL	51	0.200979	1.69458	0.0410959	0.049489	0.998	2422
CUI_DEVELOPING_HEART_VASCULAR_ENDOTHELIAL_CELL	59	0.189315	1.68798	0.0220884	0.0509385	0.998	2180
TRAVAGLINI_LUNG_BRONCHIAL_VESSEL_2_CELL	74	0.169119	1.67599	0.03	0.0538463	1	2466
DESCARTES_FETAL_PLACENTA_EXTRAVILLOUS_TROPHOBLASTS	18	0.326228	1.66922	0.0399202	0.0552535	1	2082
GAO_LARGE_INTESTINE_24W_C1_DCLK1POS_PROGENITOR	29	0.258655	1.64675	0.0448718	0.0612104	1	1196
DESCARTES_FETAL_MUSCLE_SCHWANN_CELLS	17	0.331198	1.63189	0.0289017	0.0654768	1	1187
FAN_EMBRYONIC_CTX_BIG_GROUPS_BRAIN_ENDOTHELIAL	143	0.118902	1.63085	0.0414201	0.0653968	1	2525
GAO_SMALL_INTESTINE_24W_C4_ENTEROCYTE_PROGENITOR_SUBTYPE_2	19	0.305231	1.62335	0.0398406	0.0671627	1	1506
GAO_ESOPHAGUS_25W_C2_KRT6BPOS_SECRETORY_PROGENITOR_CELLS	20	0.303493	1.61568	0.0516899	0.0693941	1	1829
FAN_EMBRYONIC_CTX_ASTROCYTE_1	22	0.290162	1.61327	0.0278884	0.06976	1	1807
TRAVAGLINI_LUNG_DIFFERENTIATING_BASAL_CELL	35	0.231169	1.59303	0.0504854	0.0762695	1	2098
GAUTAM_EYE_IRIS_CILIARY_BODY_WIF1_HIGH_FIBROBLASTS	21	0.298048	1.58924	0.0517241	0.0770398	1	2139
TRAVAGLINI_LUNG_CLUB_CELL	21	0.286681	1.57712	0.0628466	0.0809683	1	1972
HAY_BONE_MARROW_CD8_T_CELL	21	0.28249	1.5627	0.0502092	0.0860643	1	1115
TRAVAGLINI_LUNG_VASCULAR_SMOOTH_MUSCLE_CELL	20	0.29083	1.55533	0.0678337	0.0884332	1	1657
RUBENSTEIN_SKELETAL_MUSCLE_PCV_ENDOTHELIAL_CELLS	64	0.165564	1.5413	0.0558882	0.0933985	1	1548
AIZARANI_LIVER_C30_HEPATOCYTES_4	86	0.142101	1.54067	0.0508806	0.0931036	1	1925
